# Supplementary material for: PREVIEW: Prevention of Diabetes through Lifestyle Intervention and Population Studies in Europe and around the World. Design, Methods, and Baseline Participant Description of an Adult Cohort Enrolled into a Three-Year Randomised Clinical Trial
Source: Nutrients. 2017 Jun 20;9(6):632. doi: 10.3390/nu9060632 (PMC5490611; doi:10.3390/nu9060632)
Supplement: Supplementary file 1 [file nutrients-09-00632-s001.zip]

Archive with 1 entries (1 files):
- nutrients-199725-supplementary.pdf
